# Supplementary material for: Natural Product Rottlerin Derivatives Targeting Quorum Sensing
Source: Molecules. 2021 Jun 19;26(12):3745. doi: 10.3390/molecules26123745 (PMC8235494; doi:10.3390/molecules26123745)
Supplement: Supplementary file 1 [file molecules-26-03745-s001.zip]

Archive with 1 entries (1 files):
- molecules-1247669-SI.pdf
